# Supplementary material for: Morphometrics of the Spinal Cord and Surrounding Structures in Alligator mississippiensis
Source: Biology (Basel). 2022 Mar 27;11(4):514. doi: 10.3390/biology11040514 (PMC9024830; doi:10.3390/biology11040514)
Supplement: Supplementary file 1 [file biology-11-00514-s001.zip]

Archive with 5 entries (5 files):
- Supplemental Table S1.xlsx
- Supplemental Table S2.xlsx
- Supplemental Table S3.xlsx
- Supplemental Table S4.xlsx
- Supplemental Table S5.xlsx
