# Supplementary material for: Morphometrics of the Spinal Cord and Surrounding Structures in Alligator mississippiensis
Source: Biology (Basel). 2022 Mar 27;11(4):514. doi: 10.3390/biology11040514 (PMC9024830; doi:10.3390/biology11040514)
Supplement: Supplementary file 1 [file biology-11-00514-s001.zip › Supplemental Table S1.xlsx]

## Sheet: Sheet1
		Hatchling	Juvenile	Sub-Adult	Adult
	Cervical	4.68±0.25	15.63±1.47	55.91±2.65	114.54±10.57
	Thoracic	2.91±0.20	10.69±0.47	35.08±2.09	63.89±1.93
	Lumbar	5.27±0.59	17.2±1.19	64.66±8.35	93.36±0.81
	Caudal	0.46±0.08	3.35±0.66	15.1±1.75	30.97±1.04
	ANOVA F	40.92,3	29.71,3	29.4,3	45.11,3
	p value	3.3e-05	1.4e-05	5.6e-05	<0.000001
	Insig. pairs	Cer - Lum	Cer-Lum	Cer-Lum	Cer-Lum
	Cervical	3.44±0.61	9.79±0.20	34.70±1.78	53.25± 3.53
	Thoracic	1.75±0.04	6.31±0.79	20.26±2.34	26.73±3.55
	Lumbar	3.84±0.4	9.52±1.13	35.23±4.49	40.37±2.38
	Caudal	0.35±0.09	1.65±0.29	7.74±0.44	14.4±0.7
	ANOVA F	18.89,3	19.35,3	21.85,3	40.85,3
	p value	0.0005	0.0002	0.0001	<0.000001
	Insig. pairs	Cer-Lum	Cer-Lum	Cer-Lum
	Cervical	2.34±0.31	5.03±0.3	12.96±0.69	22.57± 3.19
	Thoracic	0.98±0.08	2.47±0.13	8.33±1.22	11.03±0.12
	Lumbar	1.75±0.03	5.31±0.88	14.74±1.29	18.09±1.70
	Caudal	0.13±0.03	0.55±0.09	3.42±0.30	5.11±0.32
	ANOVA F	35.41,3	14.89,3	30.25,3	16.21, 3
	p value	5.7e-05	0.0008	2.5e-05	0.0002
	Insig. pairs	Cer-Lum	Cer-Lum	Cer-Lum	Cer-Lum, Tho-Lum
	Cervical	30.27±4.02	61.97±12.39	57.83±15.58	153.75±15.64
	Thoracic	23.4±3.71	34.07±6.44	56.17±7.15	90.0±3.60
	Lumbar	28.76±4.23	53.12±6.58	52.58±7.66	120.67±3.67
	Caudal	6.74±3.11	30.8±3.08	41.85±13.4	63.45±8.07
	ANOVA F	8.16,3	3.68,3	0.41,3	15.26,3
	p value	0.0081	0.0507	0.752	0.0005
	Insig. pairs				Cer-Lum,Tho-Lum
	Cervical	1.11±0.18	4.76±0.22	22.74±1.25	30.68± 0.53
	Thoracic	0.79±0.06	3.84±0.09	11.93±0.66	15.70±0.90
	Lumbar	2.09±0.33	4.21±0.16	20.49±2.20	22.28±1.45
	Caudal	0.22±0.06	1.1±0.19	4.32±0.43	9.29±0.85
	ANOVA F	17.53,3	79.5,3	35.13	88.85,3
	p value	0.0007	<0.00001	<0.00001	<0.000001
	Insig. pairs	Cer-Thor		Cer-Lum
