# Supplementary material for: Morphometrics of the Spinal Cord and Surrounding Structures in Alligator mississippiensis
Source: Biology (Basel). 2022 Mar 27;11(4):514. doi: 10.3390/biology11040514 (PMC9024830; doi:10.3390/biology11040514)
Supplement: Supplementary file 1 [file biology-11-00514-s001.zip › Supplemental Table S2.xlsx]

## Sheet: Sheet1
		Hatchling	Juvenile	Sub-adult	Adult
Vertebral Canal Area	a	15.4504	11.8357	13.321	12.3449
	b	-1.10942	-0.83862	-0.97679	-0.84246
	c	0.01782	0.01369	0.01606	0.01324
	s.e.	0.687	2.826	11.442	21.0756
	R	0.871	0.692	0.719	0.686
	AICC	-4.413	26.814	50.893	75.036
Dura Area	a	15.4504	11.8357	13.321	11.3332
	b	-1.10942	-0.83862	-0.97679	-0.76109
	c	0.01782	0.01369	0.01606	0.01172
	s.e.	0.654	1.596	8.334	9.367
	R	0.87	0.754	0.594	0.751
	AICC	-5.293	13.106	44.555	59.957
Subdural Space Area	a	15.4504	11.8357	13.321	11.3332
	b	-1.10942	-0.83862	-0.97679	-0.76109
	c	0.01782	0.01369	0.01606	0.01172
	s.e.	0.41	0.932	5.623	8.614
	R	0.864	0.522	0.56	0.624
	AICC	-13.707	0.185	36.686	57.776
Spinal Cord Area	a	15.4504	11.8357	13.321	12.3449
	b	-1.10942	-0.83862	-0.97679	-0.84246
	c	0.01782	0.01369	0.01606	0.01324
	s.e.	0.391	1.005	2.864	5.252
	R	0.728	0.783	0.669	0.635
	AICC	-14.531	1.995	23.192	41.686
Central Canal Area	a	15.4504	11.8357	13.321	17.2328
	b	-1.10942	-0.83862	-0.97679	-1.23461
	c	0.01782	0.01369	1.01606	0.02031
	s.e.	6.94	10.283	18.732	16.775
	R	0.449	0.824	0.157	0.911
	AICC	37.223	57.814	60.752	58.545
