# Supplementary material for: Morphometrics of the Spinal Cord and Surrounding Structures in Alligator mississippiensis
Source: Biology (Basel). 2022 Mar 27;11(4):514. doi: 10.3390/biology11040514 (PMC9024830; doi:10.3390/biology11040514)
Supplement: Supplementary file 1 [file biology-11-00514-s001.zip › Supplemental Table S3.xlsx]

## Sheet: Sheet1
		a	b	s.e.	R	AICC
Cervical	Vertebral Canal	0.02329	1.5395	12.807	0.966	71.574
	Dura	0.03518	1.33298	3.935	0.985	38.529
	Subdural Space	0.01059	1.45846	3.639	0.967	36.344
	Spinal Cord	0.03417	1.17178	4.19	0.9	40.289
	Central Canal	0.82255	0.93109	33.26	0.81	98.297
Thoracic	Vertebral Canal	0.00237	1.88494	5.9	0.973	46.34
	Dura	0.02413	1.29792	3.658	0.944	33.915
	Subdural Space	0.00597	1.45921	3.109	0.897	29.681
	Spinal Cord	0.02619	1.11811	1.278	0.957	6.569
	Central Canal	2.25246	0.64634	11.869	0.881	59.587
Lumbar	Vertebral Canal	0.39251	0.9753	15.615	0.894	88.093
	Dura	0.1646	1.00926	7.162	0.908	63.151
	Subdural Space	0.10193	0.99332	6.361	0.815	59.355
	Spinal Cord	0.0519	1.07477	2.282	0.949	26.557
	Central Canal	1.39693	0.76776	25.361	0.729	97.158
