# Supplementary material for: Morphometrics of the Spinal Cord and Surrounding Structures in Alligator mississippiensis
Source: Biology (Basel). 2022 Mar 27;11(4):514. doi: 10.3390/biology11040514 (PMC9024830; doi:10.3390/biology11040514)
Supplement: Supplementary file 1 [file biology-11-00514-s001.zip › Supplemental Table S4.xlsx]

## Sheet: Sheet1
		Hatchling	Juvenile	Sub-adult	Adult
Vertebral Canal Area	a	5.68291	15.6852	72.8929	192.86
	b	-0.06532	-0.17069	-0.78022	-2.41987
	s.e., df	0.573, 7	1.445, 10	4.991, 26	14.955, 7
	R	0.898	0.861	0.929	0.841
	AICC	-9.724	9.0534	90.117	48.999
Dura Area	a	3.10105	6.95078	28.7083	80.8402
	b	-0.03484	-0.07227	-0.29469	-0.99772
	s.e., df	0.303, 7	0.396, 10	2.344, 26	6.231, 8
	R	0.899	0.934	0.896	0.883
	AICC	-21.19	-22.049	47.774	36.86
Subdural Space Area	a	1.83832	2.82857	16.1903	55.7351
	b	-0.0202	-0.02658	-0.16081	-0.69498
	s.e., df	0.219, 7	0.281, 10	1.889, 26	5.761, 8
	R	0.855	0.804	0.807	0.817
	AICC	-27.062	-30.231	35.686	35.29
Spinal Cord Area	a	1.26273	4.06369	12.518	25.1051
	b	-0.01465	-0.04434	-0.13388	-0.30274
	s.e., df	0.103,7	0.249, 9	0.690, 26	1.735, 8
	R	0.931	0.877	0.952	0.899
	AICC	-40.684	-30.364	-20.719	0.284
Central Canal Area	a	54.2865	109.936	72.9644	201.499
	b	-0.60666	-1.11781	-0.39272	-2.00498
	s.e., df	6.208, 7	7.729, 10	23.238, 26	9.522, 6
	R	0.868	0.901	0.262	0.93
	AICC	33.174	49.291	176.24	36.424
