# Supplementary material for: Morphometrics of the Spinal Cord and Surrounding Structures in Alligator mississippiensis
Source: Biology (Basel). 2022 Mar 27;11(4):514. doi: 10.3390/biology11040514 (PMC9024830; doi:10.3390/biology11040514)
Supplement: Supplementary file 1 [file biology-11-00514-s001.zip › Supplemental Table S5.xlsx]

## Sheet: Sheet1
	a	b	s.e.	R	AICC
Vertebral Canal	0.03195	1.24851	5.038	0.927	48.674
Dura	0.02277	1.17635	2.362	0.927	25.947
Subdural Space	0.00655	1.32047	1.742	0.908	16.805
Spinal Cord	0.001767	1.0054	0.511	0.961	-14.53
Central Canal	0.39412	0.92625	11.975	0.88	69.695
